# Supplementary material for: Carbon catabolite repression involves physical interaction of the transcription factor CRE1/CreA and the Tup1–Cyc8 complex in Penicillium oxalicum and Trichoderma reesei
Source: Biotechnol Biofuels. 2021 Dec 24;14:244. doi: 10.1186/s13068-021-02092-9 (PMC8710005; doi:10.1186/s13068-021-02092-9)
Supplement: Supplementary file 3 — Additional file 3: Spreadsheet S1. Proteins interacting with T. reesei TrCRE1, P. oxalicum PoCreA, and PoCyc8 identified through TAP-MS. The peptide counts (PepCount) of each biological replicate, the sum of PepCount of three biological replicates, the number of observable peptides, and Exponentially Modified Protein Abundance Index (emPAI) were listed. The proteins are arranged according to the value of emPAI. [file 13068_2021_2092_MOESM3_ESM.xlsx]

## Sheet: TrCRE1-TAP
Proteins interacting with T. reesei TrCRE1 identified through TAP-MS.
Reference	PepCount-1	PepCount-2	PepCount-3	SUM	observable peptides	emPAI
Protein ID	Sample 1	Sample 2	Sample 3	Sum of PepCount	Number of observable peptides for each protein	Exponentially Modified Protein Abundance Index	Description
Trire2_120117	98	351	119	568	22	6.58×1025	XP_006962129.1 carbon catabolite repressor protein [Trichoderma reesei QM6a]
Trire2_120053	39	157	76	272	54	1.09×105	XP_006962305.1 hsp70 family protein, mitochondrial precursor [Trichoderma reesei QM6a]
Trire2_121940	32	40	40	112	36	1.29×103	XP_006965414.1 General repressor of transcription, forms complex with Cyc8p. [Trichoderma reesei QM6a]
Trire2_102616	38	59	27	124	48	3.82×102	XP_006961611.1 General repressor of transcription, forms complex with Tup1p. [Trichoderma reesei QM6a]
Trire2_122572	18	44	19	81	39	1.18×102	XP_006966648.1 hsp70 family protein [Trichoderma reesei QM6a]
Trire2_122920	6	17	15	38	44	6.31	XP_006967237.1 uncharacterized protein TRIREDRAFT_122920 [Trichoderma reesei QM6a]
Trire2_121906	2	2	3	7	10	4.01	XP_006965398.1 ribosomal protein S14, S11 family [Trichoderma reesei QM6a]
Trire2_119855	5	7	4	16	23	3.96	XP_006961373.1 40s ribosomal protein [Trichoderma reesei QM6a]
Trire2_102864	1	3	6	10	15	3.64	XP_006961722.1 hyoothetical protein [Trichoderma reesei QM6a]
Trire2_123753	3	4	2	9	15	2.98	XP_006968883.1 ubiquitin/small ribosomal subunit protein 31 fusion protein [Trichoderma reesei QM6a]
Trire2_123176	1	4	1	6	10	2.98	XP_006967748.1 ribosomal protein L12, L11 family [Trichoderma reesei QM6a]
Trire2_47829	1	7	4	12	21	2.73	XP_006964884.1 uncharacterized protein TRIREDRAFT_47829 [Trichoderma reesei QM6a]
Trire2_80592	6	6	2	14	25	2.63	XP_006967825.1 uncharacterized protein TRIREDRAFT_80592 [Trichoderma reesei QM6a]
Trire2_119735	1	7	6	14	25	2.63	XP_006961263.1 glyceraldehyde-3-phosphate dehydrogenase [Trichoderma reesei QM6a]
Trire2_74346	3	15	1	19	34	2.62	XP_006961877.1 translation elongation factor precursor, mitochondrial [Trichoderma reesei QM6a]
Trire2_121003	3	4	1	8	15	2.41	XP_006963908.1 ribosomal protein S18, S13 family [Trichoderma reesei QM6a]
Trire2_21742	4	6	2	12	23	2.32	XP_006963065.1 tubulin beta chain 1 [Trichoderma reesei QM6a]
Trire2_120789	5	6	1	12	26	1.89	XP_006963464.1 tubulin alpha chain 2 [Trichoderma reesei QM6a]
Trire2_120830	2	5	5	12	31	1.44	XP_006963497.1 tubulin alpha chain 1 [Trichoderma reesei QM6a]
Trire2_121028	4	3	2	9	24	1.37	XP_006963731.1 uncharacterized protein TRIREDRAFT_121028 [Trichoderma reesei QM6a]
Trire2_122293	2	3	6	11	32	1.21	XP_006966020.1 uncharacterized protein TRIREDRAFT_122293 [Trichoderma reesei QM6a]
Trire2_21384	3	4	2	9	32	0.91	XP_006961004.1 RNA-binding ran Zn-finger protein [Trichoderma reesei QM6a]
Trire2_44434	2	2	2	6	25	0.74	XP_006961098.1 uncharacterized protein TRIREDRAFT_44434 [Trichoderma reesei QM6a]
Trire2_104491	1	1	1	3	13	0.7	XP_006962762.1 60S ribosomal protein L35, L29 family [Trichoderma reesei QM6a]
Trire2_76872	1	3	2	6	27	0.67	XP_006964184.1 uncharacterized protein TRIREDRAFT_76872 [Trichoderma reesei QM6a]
Trire2_21673	2	6	1	9	42	0.64	XP_006962527.1 ATP synthase alpha chain mitochondrial precursor [Trichoderma reesei QM6a]
Trire2_61765	1	4	1	6	31	0.56	XP_006965535.1 uncharacterized protein TRIREDRAFT_61765, partial [Trichoderma reesei QM6a]
Trire2_121977	1	2	1	4	22	0.52	XP_006965606.1 cytoplasmic cyclophilin [Trichoderma reesei QM6a]
Trire2_62100	1	1	1	3	20	0.41	XP_006965373.1 uncharacterized protein TRIREDRAFT_62100 [Trichoderma reesei QM6a]
Trire2_67600	1	1	4	6	41	0.4	XP_006968319.1 uncharacterized protein TRIREDRAFT_67600, partial [Trichoderma reesei QM6a]
Trire2_52050	1	2	1	4	28	0.39	XP_006969038.1 uncharacterized protein TRIREDRAFT_52050 [Trichoderma reesei QM6a]
Trire2_73783	1	1	1	3	23	0.35	XP_006961617.1 uncharacterized protein TRIREDRAFT_73783 [Trichoderma reesei QM6a]
Trire2_123114	1	4	2	7	54	0.35	XP_006967631.1 uncharacterized protein TRIREDRAFT_123114 [Trichoderma reesei QM6a]
Trire2_120235	2	3	3	8	65	0.33	XP_006962424.1 elongation factor 2 [Trichoderma reesei QM6a]
Trire2_80415	1	2	3	6	82	0.18	XP_006967724.1 vacuolar sorting protein [Trichoderma reesei QM6a]
Trire2_74123	1	1	1	3	44	0.17	XP_006961310.1 acetolactate synthase [Trichoderma reesei QM6a]
Trire2_112231	1	1	4	6	136	0.11	XP_006969627.1 kinesin-like protein [Trichoderma reesei QM6a]
Trire2_78109	1	1	1	3	174	0.04	XP_006965408.1 uncharacterized protein TRIREDRAFT_78109 [Trichoderma reesei QM6a]

## Sheet: PoCreA-TAP
Proteins interacting with P. oxalicum PoCreA identified through TAP-MS.
Reference	PepCount-1	PepCount-2	PepCount-3	SUM	observable peptides	emPAI
Gene locus	Sample 1	Sample 2	Sample 3	Sum of PepCount	Number of observable peptides for each protein	Exponentially Modified Protein Abundance Index	Description
PDE_03168	24	13	16	53	23	2.01×102	gnl|BL_ORD_ID|72167 sp|A2QCJ9|CREA_ASPNC Probable DNA-binding protein creA OS=Aspergillus niger (strain CBS 513.88 / FGSC A1513) GN=creA PE=3 SV=1
PDE_01024	29	3	6	38	35	11.18	gnl|BL_ORD_ID|315602 sp|P78706|RCO1_NEUCR Transcriptional repressor rco-1 OS=Neurospora crassa GN=rco-1 PE=4 SV=2
PDE_03177	17	3	5	25	50	2.16	gnl|BL_ORD_ID|79302 sp|O60184|CYC8_SCHPO General transcriptional corepressor ssn6 OS=Schizosaccharomyces pombe GN=ssn6 PE=1 SV=1
PDE_04157	7	1	1	9	28	1.22	gnl|BL_ORD_ID|262981 sp|Q9UTR6|OCH1_SCHPO Initiation-specific alpha-1,6-mannosyltransferase OS=Schizosaccharomyces pombe GN=och1 PE=1 SV=2
PDE_09900	2	2	2	6	25	0.74	gnl|BL_ORD_ID|250023 sp|P42882|NMT1_ASPPA Protein NMT1 homolog OS=Aspergillus parasiticus GN=nmt1 PE=2 SV=1
PDE_02746	1	3	5	9	51	0.5	-
PDE_09681	2	1	1	4	23	0.49	gnl|BL_ORD_ID|411605 sp|P32573|SPS19_YEAST Peroxisomal 2,4-dienoyl-CoA reductase SPS19 OS=Saccharomyces cerevisiae GN=SPS19 PE=1 SV=4
PDE_07279	2	1	3	6	36	0.47	gnl|BL_ORD_ID|32008 sp|P23704|ATPB_NEUCR ATP synthase subunit beta, mitochondrial OS=Neurospora crassa GN=atp-2 PE=2 SV=1
PDE_04469	3	1	1	5	40	0.33	gnl|BL_ORD_ID|434569 sp|Q10147|TCPB_SCHPO Probable T-complex protein 1 subunit beta OS=Schizosaccharomyces pombe GN=cct2 PE=2 SV=1
PDE_03408	1	2	1	4	33	0.32	gnl|BL_ORD_ID|415744 sp|A1CMQ7|SUB2_ASPCL ATP-dependent RNA helicase sub2 OS=Aspergillus clavatus GN=sub2 PE=3 SV=1
PDE_09589	1	1	1	3	29	0.27	-
PDE_05188	2	1	1	4	41	0.25	gnl|BL_ORD_ID|193352 sp|Q12669|KPYK_ASPNG Pyruvate kinase OS=Aspergillus niger GN=pkiA PE=3 SV=1
PDE_08897	2	1	1	4	41	0.25	gnl|BL_ORD_ID|434602 sp|Q9UTM4|TCPE_SCHPO T-complex protein 1 subunit epsilon OS=Schizosaccharomyces pombe GN=cct5 PE=2 SV=1
PDE_07187	1	1	1	3	31	0.25	gnl|BL_ORD_ID|29466 sp|Q6FWV2|ATP10_CANGA Mitochondrial ATPase complex subunit ATP10 OS=Candida glabrata GN=ATP10 PE=3 SV=1
PDE_02243	1	1	1	3	39	0.19	-
PDE_09687	1	1	1	3	41	0.18	gnl|BL_ORD_ID|1326 sp|Q9M0X9|4CLL7_ARATH 4-coumarate--CoA ligase-like 7 OS=Arabidopsis thaliana GN=4CLL7 PE=1 SV=1
PDE_07967	6	2	2	10	149	0.17	gnl|BL_ORD_ID|305131 sp|O93937|PYR1_EMENI Protein pyrABCN OS=Emericella nidulans GN=pyrABCN PE=3 SV=2
PDE_05050	1	1	1	3	47	0.16	gnl|BL_ORD_ID|435808 sp|Q9P6R0|TF3B_SCHPO Transcription factor IIIB 60 kDa subunit OS=Schizosaccharomyces pombe GN=brf1 PE=1 SV=1
PDE_00208	1	1	1	3	55	0.13	gnl|BL_ORD_ID|511571 sp|O43059|YGT6_SCHPO FCH domain-containing protein C4C3.06 OS=Schizosaccharomyces pombe GN=SPBC4C3.06 PE=1 SV=1
PDE_05998	1	1	1	3	58	0.13	gnl|BL_ORD_ID|211340 sp|A1D911|MANBB_NEOFI Probable beta-mannosidase B OS=Neosartorya fischeri (strain ATCC 1020 / DSM 3700 / FGSC A1164 / NRRL 181) GN=mndB PE=3 SV=1
PDE_03125	1	1	1	3	65	0.11	gnl|BL_ORD_ID|12599 sp|Q9Y705|ALP4_SCHPO Spindle pole body component alp4 OS=Schizosaccharomyces pombe GN=alp4 PE=1 SV=1
PDE_05252	1	1	1	3	185	0.04	gnl|BL_ORD_ID|292453 sp|Q99PV0|PRP8_MOUSE Pre-mRNA-processing-splicing factor 8 OS=Mus musculus GN=Prpf8 PE=1 SV=2

## Sheet: PoCyc8-TAP
Proteins interacting with P. oxalicum PoCyc8 identified through TAP-MS.
Reference	PepCount-1	PepCount-2	PepCount-3	SUM	observable peptides	emPAI
Gene locus	Sample 1	Sample 2	Sample 3	Sum of PepCount	Number of observable peptides for each protein	Exponentially Modified Protein Abundance Index	Description
PDE_03177	43	224	304	571	50	2.63×1011	gnl|BL_ORD_ID|79302 sp|O60184|CYC8_SCHPO General transcriptional corepressor ssn6 OS=Schizosaccharomyces pombe GN=ssn6 PE=1 SV=1
PDE_01024	39	92	154	285	35	1.39×108	gnl|BL_ORD_ID|315602 sp|P78706|RCO1_NEUCR Transcriptional repressor rco-1 OS=Neurospora crassa GN=rco-1 PE=4 SV=2
PDE_02075	12	1	1	14	4	3.16×103	gnl|BL_ORD_ID|247709 sp|P87185|NFS1_CANAL Cysteine desulfurase, mitochondrial OS=Candida albicans GN=NFS1 PE=3 SV=1
PDE_05635	2	6	8	16	7	1.92×102	gnl|BL_ORD_ID|350449 sp|Q9C2B9|RL38_NEUCR 60S ribosomal protein L38 OS=Neurospora crassa GN=rpl-38 PE=3 SV=1
PDE_08686	14	11	25	50	39	18.14	gnl|BL_ORD_ID|467494 sp|P11593|VATB_NEUCR V-type proton ATPase subunit B OS=Neurospora crassa GN=vma-2 PE=3 SV=1
PDE_05790	10	5	19	34	36	7.8	gnl|BL_ORD_ID|292778 sp|Q01939|PRS8_YEAST 26S protease regulatory subunit 8 homolog OS=Saccharomyces cerevisiae GN=RPT6 PE=1 SV=4
PDE_01647	13	8	12	33	37	6.8	gnl|BL_ORD_ID|292763 sp|P33299|PRS7_YEAST 26S protease regulatory subunit 7 homolog OS=Saccharomyces cerevisiae GN=RPT1 PE=1 SV=1
PDE_00902	6	1	4	11	13	6.02	gnl|BL_ORD_ID|364187 sp|P38902|RPB11_YEAST DNA-directed RNA polymerase II subunit RPB11 OS=Saccharomyces cerevisiae GN=RPB11 PE=1 SV=1
PDE_08458	9	4	4	17	21	5.45	gnl|BL_ORD_ID|227615 sp|Q2UJU5|MPG1_ASPOR Mannose-1-phosphate guanyltransferase OS=Aspergillus oryzae GN=mpg1 PE=3 SV=1
PDE_07279	17	4	8	29	36	5.39	gnl|BL_ORD_ID|32008 sp|P23704|ATPB_NEUCR ATP synthase subunit beta, mitochondrial OS=Neurospora crassa GN=atp-2 PE=2 SV=1
PDE_02547	15	3	10	28	35	5.31	gnl|BL_ORD_ID|292654 sp|O74445|PRS10_SCHPO Probable 26S protease subunit rpt4 OS=Schizosaccharomyces pombe GN=rpt4 PE=2 SV=2
PDE_09309	4	9	12	25	36	3.95	gnl|BL_ORD_ID|46858 sp|A1CZ92|CARA_NEOFI Carbamoyl-phosphate synthase arginine-specific small chain OS=Neosartorya fischeri (strain ATCC 1020 / DSM 3700 / FGSC A1164 / NRRL 181) GN=cpa1 PE=3 SV=1
PDE_07967	41	9	33	83	149	2.61	gnl|BL_ORD_ID|305131 sp|O93937|PYR1_EMENI Protein pyrABCN OS=Emericella nidulans GN=pyrABCN PE=3 SV=2
PDE_06805	8	6	11	25	46	2.5	gnl|BL_ORD_ID|425602 sp|Q9UUF2|SYMC_SCHPO Probable methionyl-tRNA synthetase, cytoplasmic OS=Schizosaccharomyces pombe GN=SPBC17A3.04c PE=2 SV=1
PDE_03408	7	3	7	17	33	2.27	gnl|BL_ORD_ID|415744 sp|A1CMQ7|SUB2_ASPCL ATP-dependent RNA helicase sub2 OS=Aspergillus clavatus GN=sub2 PE=3 SV=1
PDE_09222	3	3	6	12	24	2.16	gnl|BL_ORD_ID|113091 sp|P78790|ETFA_SCHPO Probable electron transfer flavoprotein subunit alpha, mitochondrial OS=Schizosaccharomyces pombe GN=SPAC27D7.06 PE=2 SV=3
PDE_00994	1	1	3	5	10	2.16	gnl|BL_ORD_ID|288018 sp|Q5AQL0|PPIH_EMENI Peptidyl-prolyl cis-trans isomerase H OS=Emericella nidulans GN=cyp3 PE=3 SV=2
PDE_09707	7	1	7	15	32	1.94	gnl|BL_ORD_ID|292713 sp|P36612|PRS4_SCHPO 26S protease regulatory subunit 4 homolog OS=Schizosaccharomyces pombe GN=mts2 PE=2 SV=1
PDE_03828	3	2	2	7	15	1.93	gnl|BL_ORD_ID|246407 sp|P24919|NDUA5_NEUCR NADH-ubiquinone oxidoreductase 29.9 kDa subunit, mitochondrial OS=Neurospora crassa GN=nuo-32 PE=1 SV=1
PDE_03733	3	1	2	6	13	1.89	gnl|BL_ORD_ID|511013 sp|P42937|YG4E_YEAST Uncharacterized protein YGR203W OS=Saccharomyces cerevisiae GN=YGR203W PE=1 SV=1
PDE_07521	16	5	6	27	63	1.68	gnl|BL_ORD_ID|365019 sp|Q7S8R8|RPN1_NEUCR 26S proteasome regulatory subunit rpn-1 OS=Neurospora crassa GN=rpn-1 PE=3 SV=2
PDE_09282	5	2	2	9	21	1.68	gnl|BL_ORD_ID|415862 sp|Q9P727|SUCA_NEUCR Probable succinyl-CoA ligase [GDP-forming] subunit alpha, mitochondrial OS=Neurospora crassa GN=8D4.130 PE=3 SV=1
PDE_02618	7	3	5	15	36	1.61	gnl|BL_ORD_ID|292732 sp|P33297|PRS6A_YEAST 26S protease regulatory subunit 6A OS=Saccharomyces cerevisiae GN=RPT5 PE=1 SV=3
PDE_07735	10	1	8	19	48	1.49	gnl|BL_ORD_ID|434557 sp|O94501|TCPA_SCHPO T-complex protein 1 subunit alpha OS=Schizosaccharomyces pombe GN=cct1 PE=2 SV=1
PDE_08338	5	1	1	7	20	1.24	gnl|BL_ORD_ID|134013 sp|Q01369|GBLP_NEUCR Guanine nucleotide-binding protein subunit beta-like protein OS=Neurospora crassa GN=cpc-2 PE=3 SV=1
PDE_03241	4	2	4	10	30	1.15	gnl|BL_ORD_ID|19399 sp|Q9P3I3|ARGD_NEUCR Acetylornithine aminotransferase, mitochondrial OS=Neurospora crassa GN=arg-8 PE=3 SV=1
PDE_05108	3	1	2	6	18	1.15	gnl|BL_ORD_ID|392857 sp|Q4WYK1|RSSA_ASPFU 40S ribosomal protein S0 OS=Aspergillus fumigatus GN=rps0 PE=3 SV=1
PDE_04746	8	2	2	12	37	1.11	gnl|BL_ORD_ID|131506 sp|P04385|GAL1_YEAST Galactokinase OS=Saccharomyces cerevisiae GN=GAL1 PE=1 SV=4
PDE_05070	9	1	4	14	44	1.08	gnl|BL_ORD_ID|434619 sp|O74341|TCPG_SCHPO T-complex protein 1 subunit gamma OS=Schizosaccharomyces pombe GN=cct3 PE=1 SV=1
PDE_02271	11	4	12	27	91	0.98	gnl|BL_ORD_ID|423043 sp|P38088|SYG_YEAST Glycyl-tRNA synthetase 1 OS=Saccharomyces cerevisiae GN=GRS1 PE=1 SV=1
PDE_04849	13	1	4	18	63	0.93	gnl|BL_ORD_ID|401067 sp|Q9P7Q4|SEC18_SCHPO Vesicular-fusion protein sec18 OS=Schizosaccharomyces pombe GN=sec18 PE=1 SV=1
PDE_04971	8	2	1	11	41	0.85	gnl|BL_ORD_ID|434679 sp|O94515|TCPZ_SCHPO T-complex protein 1 subunit zeta OS=Schizosaccharomyces pombe GN=cct6 PE=2 SV=1
PDE_04469	5	1	4	10	40	0.78	gnl|BL_ORD_ID|434569 sp|Q10147|TCPB_SCHPO Probable T-complex protein 1 subunit beta OS=Schizosaccharomyces pombe GN=cct2 PE=2 SV=1
PDE_07734	6	2	2	10	41	0.75	gnl|BL_ORD_ID|512440 sp|O60155|YHY6_SCHPO Putative prolyl-tRNA synthetase C19C7.06 OS=Schizosaccharomyces pombe GN=SPBC19C7.06 PE=2 SV=1
PDE_05017	1	2	2	5	22	0.69	gnl|BL_ORD_ID|512370 sp|O94343|YHMA_SCHPO Uncharacterized MFS-type transporter C1271.10c OS=Schizosaccharomyces pombe GN=SPBC1271.10c PE=1 SV=1
PDE_01648	6	3	3	12	55	0.65	gnl|BL_ORD_ID|91791 sp|Q9UTJ7|DHSA_SCHPO Probable succinate dehydrogenase [ubiquinone] flavoprotein subunit, mitochondrial OS=Schizosaccharomyces pombe GN=sdh1 PE=2 SV=1
PDE_05914	14	3	5	22	101	0.65	gnl|BL_ORD_ID|364230 sp|A5DHT2|RPB2_PICGU DNA-directed RNA polymerase II subunit RPB2 OS=Pichia guilliermondii GN=RPB2 PE=3 SV=3
PDE_02217	4	1	4	9	42	0.64	gnl|BL_ORD_ID|462493 sp|P28274|URA7_YEAST CTP synthase 1 OS=Saccharomyces cerevisiae GN=URA7 PE=1 SV=2
PDE_07264	1	2	1	4	19	0.62	gnl|BL_ORD_ID|91813 sp|O42772|DHSB_MYCGR Succinate dehydrogenase [ubiquinone] iron-sulfur subunit, mitochondrial OS=Mycosphaerella graminicola GN=SDH2 PE=3 SV=1
PDE_08414	5	1	3	9	45	0.58	gnl|BL_ORD_ID|7191 sp|P36333|ACSA_PENCH Acetyl-coenzyme A synthetase OS=Penicillium chrysogenum GN=facA PE=3 SV=1
PDE_08705	2	1	1	4	20	0.58	gnl|BL_ORD_ID|364246 sp|P16370|RPB3_YEAST DNA-directed RNA polymerase II subunit RPB3 OS=Saccharomyces cerevisiae GN=RPB3 PE=1 SV=2
PDE_08049	12	2	3	17	88	0.56	gnl|BL_ORD_ID|505072 sp|Q10094|YAOF_SCHPO Uncharacterized protein C11D3.15 OS=Schizosaccharomyces pombe GN=SPAC11D3.15 PE=2 SV=1
PDE_05389	6	1	1	8	42	0.55	gnl|BL_ORD_ID|419429 sp|P04802|SYDC_YEAST Aspartyl-tRNA synthetase, cytoplasmic OS=Saccharomyces cerevisiae GN=DPS1 PE=1 SV=3
PDE_05651	12	1	2	15	81	0.53	gnl|BL_ORD_ID|305011 sp|O93918|PYC_ASPTE Pyruvate carboxylase OS=Aspergillus terreus GN=pyc PE=2 SV=1
PDE_00582	14	3	4	21	114	0.53	gnl|BL_ORD_ID|364212 sp|P36594|RPB1_SCHPO DNA-directed RNA polymerase II subunit rpb1 OS=Schizosaccharomyces pombe GN=rpb1 PE=1 SV=1
PDE_00370	11	1	2	14	76	0.53	gnl|BL_ORD_ID|249534 sp|P22944|NIR_EMENI Nitrite reductase [NAD(P)H] OS=Emericella nidulans GN=niiA PE=3 SV=2
PDE_01711	1	1	3	5	28	0.51	gnl|BL_ORD_ID|287971 sp|Q4WIF3|PPID_ASPFU Peptidyl-prolyl cis-trans isomerase D OS=Aspergillus fumigatus GN=cpr6 PE=3 SV=1
PDE_08824	2	2	4	8	51	0.44	gnl|BL_ORD_ID|111971 sp|O74718|ERF3_SCHPO Eukaryotic peptide chain release factor GTP-binding subunit OS=Schizosaccharomyces pombe GN=sup35 PE=1 SV=2
PDE_03102	3	1	4	8	58	0.37	gnl|BL_ORD_ID|199159 sp|P55251|LEUC_RHIPU 3-isopropylmalate dehydratase OS=Rhizomucor pusillus GN=LEUA PE=3 SV=1
PDE_03168	1	1	1	3	23	0.35	gnl|BL_ORD_ID|72167 sp|A2QCJ9|CREA_ASPNC Probable DNA-binding protein creA OS=Aspergillus niger (strain CBS 513.88 / FGSC A1513) GN=creA PE=3 SV=1
PDE_01924	1	3	2	6	47	0.34	gnl|BL_ORD_ID|130300 sp|P48826|G6PD_ASPNG Glucose-6-phosphate 1-dehydrogenase OS=Aspergillus niger GN=gsdA PE=2 SV=1
PDE_04157	1	1	1	3	26	0.3	gnl|BL_ORD_ID|262981 sp|Q9UTR6|OCH1_SCHPO Initiation-specific alpha-1,6-mannosyltransferase OS=Schizosaccharomyces pombe GN=och1 PE=1 SV=2
PDE_08546	1	1	1	3	28	0.28	gnl|BL_ORD_ID|450365 sp|O60122|TRPD_SCHPO Anthranilate phosphoribosyltransferase OS=Schizosaccharomyces pombe GN=trp4 PE=2 SV=1
PDE_00638	1	4	1	6	57	0.27	gnl|BL_ORD_ID|279450 sp|Q8YWW1|PHK1_NOSS1 Probable phosphoketolase 1 OS=Nostoc sp. (strain PCC 7120 / UTEX 2576) GN=all1483 PE=3 SV=1
PDE_00624	4	2	1	7	68	0.27	gnl|BL_ORD_ID|169622 sp|O74402|HSP78_SCHPO Heat shock protein 78, mitochondrial OS=Schizosaccharomyces pombe GN=hsp78 PE=2 SV=1
PDE_07742	1	1	1	3	32	0.24	gnl|BL_ORD_ID|179313 sp|O14063|IMA1_SCHPO Importin subunit alpha-1 OS=Schizosaccharomyces pombe GN=cut15 PE=1 SV=1
PDE_08322	1	1	1	3	101	0.07	-

## Sheet: Control T. reesei QP4
Proteins interacting with T. reesei QP4 identified through TAP-MS.
Reference	PepCount-1	PepCount-2	PepCount-3
Protein ID	Sample1	Sample2	Sample3	Description
Trire2_106640	1	1	1	XP_006964591.1 uncharacterized protein TRIREDRAFT_106640 [Trichoderma reesei QM6a]
Trire2_109952	1	1	1	XP_006967614.1 uncharacterized protein TRIREDRAFT_109952 [Trichoderma reesei QM6a]
Trire2_68582	1	1	1	XP_006968724.1 uncharacterized protein TRIREDRAFT_68582 [Trichoderma reesei QM6a]
Trire2_57671	1	1	1	XP_006963503.1 uncharacterized protein TRIREDRAFT_57671 [Trichoderma reesei QM6a]
Trire2_54667	1	1	1	XP_006961818.1 Acyl-CoA synthetase-like protein [Trichoderma reesei QM6a]
Trire2_44504	1	1	3	XP_006961104.1 uncharacterized protein TRIREDRAFT_44504 [Trichoderma reesei QM6a]
Trire2_124051	1	1		XP_006969479.1 uncharacterized protein TRIREDRAFT_124051 [Trichoderma reesei QM6a]
Trire2_51378	1	1		XP_006968440.1 uncharacterized protein TRIREDRAFT_51378 [Trichoderma reesei QM6a]
Trire2_110499	1	1		XP_006968097.1 uncharacterized protein TRIREDRAFT_110499 [Trichoderma reesei QM6a]
Trire2_46958	1	1		XP_006964056.1 translation elongation factor 1a [Trichoderma reesei QM6a]
Trire2_58421	1	1		XP_006963817.1 Hypothetical protein TRIREDRAFT_58421, partial [Trichoderma reesei QM6a]
Trire2_43701	1	1		XP_006961063.1 uncharacterized protein TRIREDRAFT_43701 [Trichoderma reesei QM6a]
Trire2_121436	1	1		XP_006964734.1 uncharacterized protein TRIREDRAFT_121436 [Trichoderma reesei QM6a]
Trire2_49888	1	1		XP_006966818.1 uncharacterized protein TRIREDRAFT_49888 [Trichoderma reesei QM6a]
Trire2_21646	1	1		XP_006962519.1 calpactin I heavy chain, calcium ion binding protein [Trichoderma reesei QM6a]
Trire2_55362	1		1	XP_006962224.1 uncharacterized protein TRIREDRAFT_55362 [Trichoderma reesei QM6a]
Trire2_43269	1		1	XP_006966499.1 uncharacterized protein TRIREDRAFT_43269, partial [Trichoderma reesei QM6a]
Trire2_121522	1		1	XP_006964898.1 histone H2A [Trichoderma reesei QM6a]
Trire2_121516	1		1	XP_006965057.1 histone H2B [Trichoderma reesei QM6a]
Trire2_120020	1		1	XP_006962284.1 ribosomal protein L37e [Trichoderma reesei QM6a]
Trire2_21306		1	1	XP_006960995.1 protein kinase [Trichoderma reesei QM6a]
Trire2_38749		1	1	XP_006964864.1 uncharacterized protein TRIREDRAFT_38749, partial [Trichoderma reesei QM6a]
Trire2_78387	1			XP_006965683.1 uncharacterized protein TRIREDRAFT_78387 [Trichoderma reesei QM6a]
Trire2_58549	1			XP_006963968.1 uncharacterized protein TRIREDRAFT_58549 [Trichoderma reesei QM6a]
Trire2_63454	1			XP_006966458.1 uncharacterized protein TRIREDRAFT_63454 [Trichoderma reesei QM6a]
Trire2_2433	1			XP_006961958.1 uncharacterized protein TRIREDRAFT_2433 [Trichoderma reesei QM6a]
Trire2_67527	1			XP_006968253.1 endonuclease [Trichoderma reesei QM6a]
Trire2_23368	1			XP_006969374.1 ornithine monooxygenase [Trichoderma reesei QM6a]
Trire2_65179	1			XP_006967121.1 uncharacterized protein TRIREDRAFT_65179 [Trichoderma reesei QM6a]
Trire2_79931	1			XP_006967225.1 uncharacterized protein TRIREDRAFT_79931 [Trichoderma reesei QM6a]
Trire2_124052	1			XP_006969480.1 uncharacterized protein TRIREDRAFT_124052 [Trichoderma reesei QM6a]
Trire2_102464	1			XP_006961144.1 uncharacterized protein TRIREDRAFT_102464 [Trichoderma reesei QM6a]
Trire2_108349	1			XP_006966053.1 uncharacterized protein TRIREDRAFT_108349 [Trichoderma reesei QM6a]
Trire2_71872	1			XP_006967191.1 uncharacterized protein TRIREDRAFT_71872 [Trichoderma reesei QM6a]
Trire2_121491	1			XP_006964793.1 glycosyltransferase family 4 [Trichoderma reesei QM6a]
Trire2_46209		1		XP_006963119.1 uncharacterized protein TRIREDRAFT_46209 [Trichoderma reesei QM6a]
Trire2_79329		1		XP_006966651.1 uncharacterized protein TRIREDRAFT_79329 [Trichoderma reesei QM6a]
Trire2_111005		1		XP_006968560.1 uncharacterized protein TRIREDRAFT_111005 [Trichoderma reesei QM6a]
Trire2_106234		1		XP_006964634.1 uncharacterized protein TRIREDRAFT_106234 [Trichoderma reesei QM6a]
Trire2_2521		1		XP_006962478.1 FAD-dependent oxidoreductase-like protein [Trichoderma reesei QM6a]
Trire2_74477		1		XP_006961908.1 uncharacterized protein TRIREDRAFT_74477 [Trichoderma reesei QM6a]
Trire2_57923		1		XP_006963210.1 uncharacterized protein TRIREDRAFT_57923 [Trichoderma reesei QM6a]
Trire2_120272			1	XP_006962452.1 uncharacterized protein TRIREDRAFT_120272 [Trichoderma reesei QM6a]
Trire2_74491			1	XP_006961913.1 uncharacterized protein TRIREDRAFT_74491 [Trichoderma reesei QM6a]
Trire2_56605			1	XP_006962991.1 beta arrestin-like protein, partial [Trichoderma reesei QM6a]
Trire2_108829			1	XP_006966563.1 Hypothetical protein TRIREDRAFT_108829 [Trichoderma reesei QM6a]
Trire2_54285			1	XP_006961200.1 uncharacterized protein TRIREDRAFT_54285, partial [Trichoderma reesei QM6a]
Trire2_122172			1	XP_006965954.1 glycosyltransferase family 2, chitin synthase [Trichoderma reesei QM6a]
Trire2_121338			1	XP_006964481.1 uncharacterized protein TRIREDRAFT_121338 [Trichoderma reesei QM6a]
Trire2_121276			1	XP_006964369.1 transmembrane actin-binding-like protein [Trichoderma reesei QM6a]
Trire2_57295			1	XP_006963209.1 uncharacterized protein TRIREDRAFT_57295 [Trichoderma reesei QM6a]
Trire2_58191			1	XP_006963272.1 uncharacterized protein TRIREDRAFT_58191 [Trichoderma reesei QM6a]
Trire2_46469			1	XP_006963580.1 heterotrimeric G protein, beta subunit [Trichoderma reesei QM6a]
Trire2_79104			1	XP_006966430.1 coatomer complex, epsilon subunit [Trichoderma reesei QM6a]
Trire2_109870			1	XP_006967463.1 uncharacterized protein TRIREDRAFT_109870 [Trichoderma reesei QM6a]
Trire2_123559			1	XP_006968482.1 uncharacterized protein TRIREDRAFT_123559 [Trichoderma reesei QM6a]
Trire2_124158			1	XP_006969677.1 uncharacterized protein TRIREDRAFT_124158 [Trichoderma reesei QM6a]
Trire2_80025			1	XP_006967337.1 uncharacterized protein TRIREDRAFT_80025 [Trichoderma reesei QM6a]
Trire2_104004			1	XP_006962461.1 transcription initiation factor [Trichoderma reesei QM6a]
Trire2_21784			1	XP_006963076.1 uncharacterized protein TRIREDRAFT_21784 [Trichoderma reesei QM6a]
Trire2_81797			1	XP_006969040.1 sec1 protein [Trichoderma reesei QM6a]
Trire2_111778			1	XP_006969253.1 uncharacterized protein TRIREDRAFT_111778 [Trichoderma reesei QM6a]
Trire2_124340			1	XP_006966386.1 adenylate cyclase [Trichoderma reesei QM6a]
Trire2_109512			1	XP_006967308.1 uncharacterized protein TRIREDRAFT_109512 [Trichoderma reesei QM6a]
Trire2_82197			1	XP_006969493.1 carbon-nitrogen hydrolase-like protein [Trichoderma reesei QM6a]
Trire2_4886			1	XP_006967153.1 uncharacterized protein TRIREDRAFT_4886 [Trichoderma reesei QM6a]
Trire2_104495			1	XP_006962989.1 uncharacterized protein TRIREDRAFT_104495 [Trichoderma reesei QM6a]
Trire2_55928			1	XP_006962179.1 bifunctional carbamoylphosphate synthase/aspartate carbamoyltransferase [Trichoderma reesei QM6a]
Trire2_111689			1	XP_006969107.1 uncharacterized protein TRIREDRAFT_111689 [Trichoderma reesei QM6a]
Trire2_68582			1	EGR45278.1 hypothetical protein TRIREDRAFT_68582 [Trichoderma reesei QM6a]
Trire2_81925			1	XP_006969112.1 uncharacterized protein TRIREDRAFT_81925 [Trichoderma reesei QM6a]
Trire2_67957			1	XP_006968488.1 kinase [Trichoderma reesei QM6a]
Trire2_54999			1	XP_006961747.1 uncharacterized protein TRIREDRAFT_54999 [Trichoderma reesei QM6a]
Trire2_78274			1	XP_006965789.1 1-phosphatidylinositol-3-phosphate 5-kinase [Trichoderma reesei QM6a]
Trire2_103031			1	XP_006961803.1 uncharacterized protein TRIREDRAFT_103031 [Trichoderma reesei QM6a]

## Sheet: Control P. oxalicum 114-2
Proteins interacting with P. oxalicum 114-2 identified through TAP-MS.
Reference	PepCount-1	PepCount-2	PepCount-3
Gene locus	Sample1	Sample2	Sample3	Description
PDE_01092	8	6	1	gnl|BL_ORD_ID|7616 sp|Q9URS0|ACTG_PENCH Actin, gamma OS=Penicillium chrysogenum GN=ACT PE=3 SV=1
PDE_04579	6	1	1	gnl|BL_ORD_ID|433542 sp|P24633|TBA1_EMENI Tubulin alpha-1 chain OS=Emericella nidulans GN=tubA PE=3 SV=2
PDE_05280	2	1	1	gnl|BL_ORD_ID|305 sp|Q99002|1433_TRIHA 14-3-3 protein homolog OS=Trichoderma harzianum PE=2 SV=1
PDE_08980	2	1	1	gnl|BL_ORD_ID|149225 sp|P83616|GRP78_ASPNG 78 kDa glucose-regulated protein homolog OS=Aspergillus niger GN=bipA PE=2 SV=1
PDE_07828	1	1	1	gnl|BL_ORD_ID|250217 sp|Q07896|NOC3_YEAST Nucleolar complex-associated protein 3 OS=Saccharomyces cerevisiae GN=NOC3 PE=1 SV=1
PDE_01212	1	1	1	gnl|BL_ORD_ID|170820 sp|Q01886|HTS1_COCCA HC-toxin synthetase OS=Cochliobolus carbonum GN=HTS1 PE=1 SV=2
PDE_03109	1	1	1	-
PDE_01368	1	1	1	gnl|BL_ORD_ID|112125 sp|Q9P3R1|ERG6_NEUCR Sterol 24-C-methyltransferase OS=Neurospora crassa GN=B24P7.240 PE=3 SV=1
PDE_02379	4	3		gnl|BL_ORD_ID|169521 sp|Q5B2V1|HSP70_EMENI Heat shock 70 kDa protein OS=Emericella nidulans GN=hsp70 PE=1 SV=1
PDE_00542	3	1		gnl|BL_ORD_ID|198463 sp|P87256|LEU3A_ASPNG 3-isopropylmalate dehydrogenase A OS=Aspergillus niger GN=leu2A PE=2 SV=1
PDE_03793	3	1		gnl|BL_ORD_ID|378814 sp|P27770|RS17_NEUCR 40S ribosomal protein S17 OS=Neurospora crassa GN=rps-17 PE=3 SV=1
PDE_03807	3	1		gnl|BL_ORD_ID|376368 sp|P19115|RS14_NEUCR 40S ribosomal protein S14 OS=Neurospora crassa GN=rps-14 PE=3 SV=2
PDE_02305	2	1		gnl|BL_ORD_ID|341283 sp|P51997|RL25_PUCGR 60S ribosomal protein L25 OS=Puccinia graminis PE=2 SV=2
PDE_09149	2	1		gnl|BL_ORD_ID|169715 sp|P40292|HSP90_ASPFU Heat shock protein 90 OS=Aspergillus fumigatus GN=hsp90 PE=1 SV=3
PDE_01634	1	1		gnl|BL_ORD_ID|282182 sp|P40977|PLC1_SCHPO 1-phosphatidylinositol-4,5-bisphosphate phosphodiesterase 1 OS=Schizosaccharomyces pombe GN=plc1 PE=1 SV=1
PDE_04846	1	1		gnl|BL_ORD_ID|172397 sp|O60032|HYMA_EMENI Conidiophore development protein hymA OS=Emericella nidulans GN=hymA PE=3 SV=1
PDE_06446	1	1		gnl|BL_ORD_ID|670 sp|Q12702|2ABA_SCHPO Protein phosphatase PP2A regulatory subunit B OS=Schizosaccharomyces pombe GN=pab1 PE=1 SV=2
PDE_09004	1	1		-
PDE_07168	1	1		gnl|BL_ORD_ID|312132 sp|P36601|RAD51_SCHPO DNA repair protein rhp51 OS=Schizosaccharomyces pombe GN=rhp51 PE=1 SV=1
PDE_01490	1	1		gnl|BL_ORD_ID|153643 sp|P0C952|H2A_ASPNG Histone H2A OS=Aspergillus niger GN=httA PE=2 SV=1
PDE_02596	8		1	gnl|BL_ORD_ID|103372 sp|Q9Y713|EF1A_ASPOR Elongation factor 1-alpha OS=Aspergillus oryzae GN=tef1 PE=3 SV=1
PDE_07230	3		1	gnl|BL_ORD_ID|218207 sp|P48466|METK_NEUCR S-adenosylmethionine synthase OS=Neurospora crassa GN=eth-1 PE=2 SV=1
PDE_09952	3		1	gnl|BL_ORD_ID|130048 sp|Q12552|G3P_ASPNG Glyceraldehyde-3-phosphate dehydrogenase OS=Aspergillus niger GN=gpdA PE=3 SV=2
PDE_01806	1		1	gnl|BL_ORD_ID|389382 sp|P52810|RS9_PODAN 40S ribosomal protein S9 OS=Podospora anserina GN=RPS9 PE=3 SV=1
PDE_05847	1		1	gnl|BL_ORD_ID|509078 sp|O13683|YDY2_SCHPO Uncharacterized protein C11E3.02c OS=Schizosaccharomyces pombe GN=SPAC11E3.02c PE=2 SV=1
PDE_06476	14			gnl|BL_ORD_ID|31007 sp|P37211|ATPA_NEUCR ATP synthase subunit alpha, mitochondrial OS=Neurospora crassa GN=atp-1 PE=3 SV=1
PDE_00194	9			gnl|BL_ORD_ID|441344 sp|Q9URM2|TKT_SCHPO Probable transketolase OS=Schizosaccharomyces pombe GN=SPBC2G5.05 PE=2 SV=1
PDE_08649	8			gnl|BL_ORD_ID|103668 sp|Q96X45|EF2_NEUCR Elongation factor 2 OS=Neurospora crassa GN=cot-3 PE=3 SV=3
PDE_02754	7			gnl|BL_ORD_ID|384464 sp|O60128|RS3_SCHPO 40S ribosomal protein S3 OS=Schizosaccharomyces pombe GN=rps3 PE=1 SV=1
PDE_04963	7			gnl|BL_ORD_ID|144719 sp|P34898|GLYC_NEUCR Serine hydroxymethyltransferase, cytosolic OS=Neurospora crassa GN=for PE=3 SV=2
PDE_05035	6			gnl|BL_ORD_ID|415308 sp|P39015|STM1_YEAST Suppressor protein STM1 OS=Saccharomyces cerevisiae GN=STM1 PE=1 SV=3
PDE_00406	6			gnl|BL_ORD_ID|386025 sp|Q7RVI1|RS5_NEUCR 40S ribosomal protein S5 OS=Neurospora crassa GN=rps-5 PE=3 SV=2
PDE_02091	6			gnl|BL_ORD_ID|177941 sp|P38674|ILV5_NEUCR Ketol-acid reductoisomerase, mitochondrial OS=Neurospora crassa GN=ilv-2 PE=3 SV=2
PDE_00979	5			gnl|BL_ORD_ID|437135 sp|Q04677|THIB_CANTR Acetyl-CoA acetyltransferase IB OS=Candida tropicalis GN=PACTB PE=1 SV=3
PDE_01963	5			gnl|BL_ORD_ID|176013 sp|A1CJT5|IF4A_ASPCL ATP-dependent RNA helicase eIF4A OS=Aspergillus clavatus GN=tif1 PE=3 SV=1
PDE_07451	5			gnl|BL_ORD_ID|473878 sp|Q6NV31|WDR82_DANRE WD repeat-containing protein 82 OS=Danio rerio GN=wdr82 PE=2 SV=1
PDE_01832	4			gnl|BL_ORD_ID|382654 sp|Q7RVN2|RS27_NEUCR 40S ribosomal protein S27 OS=Neurospora crassa GN=rps-27 PE=3 SV=1
PDE_02494	4			gnl|BL_ORD_ID|173501 sp|O13302|IDH1_AJECA Isocitrate dehydrogenase [NAD] subunit 1, mitochondrial OS=Ajellomyces capsulata GN=IDH1 PE=2 SV=1
PDE_00286	4			gnl|BL_ORD_ID|119667 sp|Q9HE26|FBRL_NEUCR rRNA 2&apos;-O-methyltransferase fibrillarin OS=Neurospora crassa GN=nop-1 PE=3 SV=2
PDE_00444	4			gnl|BL_ORD_ID|227595 sp|P23641|MPCP_YEAST Mitochondrial phosphate carrier protein OS=Saccharomyces cerevisiae GN=MIR1 PE=1 SV=1
PDE_01007	4			gnl|BL_ORD_ID|342307 sp|O14069|RL28E_SCHPO Probable 60S ribosomal protein L28e OS=Schizosaccharomyces pombe GN=rpl28e PE=1 SV=1
PDE_01446	4			gnl|BL_ORD_ID|263366 sp|Q09171|ODPB_SCHPO Pyruvate dehydrogenase E1 component subunit beta, mitochondrial OS=Schizosaccharomyces pombe GN=pdb1 PE=2 SV=1
PDE_02785	4			gnl|BL_ORD_ID|9696 sp|P02723|ADT_NEUCR ADP,ATP carrier protein OS=Neurospora crassa GN=acp PE=3 SV=1
PDE_04748	4			gnl|BL_ORD_ID|177990 sp|P07342|ILVB_YEAST Acetolactate synthase catalytic subunit, mitochondrial OS=Saccharomyces cerevisiae GN=ILV2 PE=1 SV=1
PDE_08134	4			gnl|BL_ORD_ID|151022 sp|Q9P4E9|GSP1_CANAL GTP-binding nuclear protein GSP1/Ran OS=Candida albicans GN=GSP1 PE=3 SV=1
PDE_09443	4			gnl|BL_ORD_ID|351533 sp|P35679|RL4A_SCHPO 60S ribosomal protein L4-A OS=Schizosaccharomyces pombe GN=rpl4a PE=1 SV=2
PDE_00677	3			gnl|BL_ORD_ID|433865 sp|P53375|TBB_PENDI Tubulin beta chain OS=Penicillium digitatum GN=TUB2 PE=3 SV=1
PDE_00106	3			gnl|BL_ORD_ID|382515 sp|Q7SC06|RS25_NEUCR 40S ribosomal protein S25 OS=Neurospora crassa GN=rps-25 PE=3 SV=1
PDE_00366	3			gnl|BL_ORD_ID|173512 sp|Q9USP8|IDH2_SCHPO Isocitrate dehydrogenase [NAD] subunit 2, mitochondrial OS=Schizosaccharomyces pombe GN=idh2 PE=1 SV=1
PDE_00987	3			gnl|BL_ORD_ID|169606 sp|P87222|HSP75_CANAL Heat shock protein SSB1 OS=Candida albicans GN=SSB1 PE=1 SV=1
PDE_01817	3			gnl|BL_ORD_ID|385610 sp|O59950|RS4_YARLI 40S ribosomal protein S4 OS=Yarrowia lipolytica GN=RPS4 PE=2 SV=1
PDE_02490	3			gnl|BL_ORD_ID|137683 sp|P14742|GFA1_YEAST Glucosamine--fructose-6-phosphate aminotransferase [isomerizing] OS=Saccharomyces cerevisiae GN=GFA1 PE=1 SV=4
PDE_05678	3			gnl|BL_ORD_ID|354529 sp|Q7SBD5|RL7_NEUCR 60S ribosomal protein L7 OS=Neurospora crassa GN=rpl-7 PE=3 SV=2
PDE_05983	3			gnl|BL_ORD_ID|383574 sp|P25443|RS2_YEAST 40S ribosomal protein S2 OS=Saccharomyces cerevisiae GN=RPS2 PE=1 SV=3
PDE_06792	3			gnl|BL_ORD_ID|354876 sp|P51401|RL9B_YEAST 60S ribosomal protein L9-B OS=Saccharomyces cerevisiae GN=RPL9B PE=1 SV=1
PDE_08100	3			gnl|BL_ORD_ID|379297 sp|Q8ISP0|RS18_BRABE 40S ribosomal protein S18 OS=Branchiostoma belcheri GN=RPS18 PE=2 SV=1
PDE_08216	3			gnl|BL_ORD_ID|372413 sp|O13614|RS10B_SCHPO 40S ribosomal protein S10-B OS=Schizosaccharomyces pombe GN=rps10b PE=2 SV=1
PDE_09299	3			gnl|BL_ORD_ID|9222 sp|P41747|ADH1_ASPFN Alcohol dehydrogenase 1 OS=Aspergillus flavus (strain ATCC 200026 / FGSC A1120 / NRRL 3357 / JCM 12722 / SRRC 167) GN=adh1 PE=2 SV=2
PDE_09174	2			gnl|BL_ORD_ID|375113 sp|P33192|RS13_CANMA 40S ribosomal protein S13 OS=Candida maltosa GN=RPS13 PE=3 SV=2
PDE_00304	2			gnl|BL_ORD_ID|333499 sp|Q6MY48|RL17_ASPFU 60S ribosomal protein L17 OS=Aspergillus fumigatus GN=rpl17 PE=3 SV=1
PDE_00629	2			gnl|BL_ORD_ID|353194 sp|P05739|RL6B_YEAST 60S ribosomal protein L6-B OS=Saccharomyces cerevisiae GN=RPL6B PE=1 SV=4
PDE_00723	2			gnl|BL_ORD_ID|107235 sp|P02992|EFTU_YEAST Elongation factor Tu, mitochondrial OS=Saccharomyces cerevisiae GN=TUF1 PE=1 SV=1
PDE_01155	2			gnl|BL_ORD_ID|103589 sp|P29547|EF1G1_YEAST Elongation factor 1-gamma 1 OS=Saccharomyces cerevisiae GN=CAM1 PE=1 SV=2
PDE_01271	2			gnl|BL_ORD_ID|186448 sp|Q4W9B8|K6PF_ASPFU 6-phosphofructokinase OS=Aspergillus fumigatus GN=pfkA PE=3 SV=1
PDE_01674	2			gnl|BL_ORD_ID|284066 sp|P28877|PMA1_CANAL Plasma membrane ATPase 1 OS=Candida albicans GN=PMA1 PE=1 SV=1
PDE_01918	2			-
PDE_02330	2			gnl|BL_ORD_ID|383758 sp|B6HFE0|RS3A_PENCW 40S ribosomal protein S1 OS=Penicillium chrysogenum (strain ATCC 28089 / DSM 1075 / Wisconsin 54-1255) GN=rps1 PE=3 SV=1
PDE_02445	2			gnl|BL_ORD_ID|434655 sp|P78921|TCPQ_SCHPO Probable T-complex protein 1 subunit theta OS=Schizosaccharomyces pombe GN=cct8 PE=2 SV=3
PDE_02546	2			gnl|BL_ORD_ID|109967 sp|Q96X30|ENO_ASPFU Enolase OS=Aspergillus fumigatus GN=enoA PE=1 SV=3
PDE_02864	2			gnl|BL_ORD_ID|388954 sp|P05754|RS8_YEAST 40S ribosomal protein S8 OS=Saccharomyces cerevisiae GN=RPS8A PE=1 SV=3
PDE_03213	2			gnl|BL_ORD_ID|187815 sp|P06245|KAPB_YEAST cAMP-dependent protein kinase type 2 OS=Saccharomyces cerevisiae GN=TPK2 PE=1 SV=2
PDE_03660	2			gnl|BL_ORD_ID|217536 sp|Q9UT19|METE_SCHPO Probable 5-methyltetrahydropteroyltriglutamate--homocysteine methyltransferase OS=Schizosaccharomyces pombe GN=SPAC9.09 PE=1 SV=1
PDE_03760	2			gnl|BL_ORD_ID|169673 sp|Q5B0C0|HSP7M_EMENI Heat shock 70 kDa protein OS=Emericella nidulans GN=AN6010 PE=1 SV=1
PDE_03843	2			gnl|BL_ORD_ID|377566 sp|Q759L8|RS16_ASHGO 40S ribosomal protein S16 OS=Ashbya gossypii GN=RPS16 PE=3 SV=1
PDE_04090	2			gnl|BL_ORD_ID|144761 sp|Q7S5N8|GLYM_NEUCR Putative serine hydroxymethyltransferase, mitochondrial OS=Neurospora crassa GN=NCU05805 PE=3 SV=1
PDE_04132	2			gnl|BL_ORD_ID|351505 sp|P27075|RL44_CANTR 60S ribosomal protein L44 OS=Candida tropicalis GN=RPL44 PE=3 SV=2
PDE_04327	2			gnl|BL_ORD_ID|328418 sp|Q09127|RL10A_SCHPO 60S ribosomal protein L10-A OS=Schizosaccharomyces pombe GN=rpl10a PE=2 SV=2
PDE_04825	2			gnl|BL_ORD_ID|339065 sp|Q09668|RL22_SCHPO 60S ribosomal protein L22 OS=Schizosaccharomyces pombe GN=rpl22 PE=1 SV=3
PDE_04873	2			gnl|BL_ORD_ID|273180 sp|Q4WXX9|PDC_ASPFU Pyruvate decarboxylase OS=Aspergillus fumigatus GN=pdcA PE=3 SV=1
PDE_04897	2			gnl|BL_ORD_ID|382597 sp|P14799|RS27A_NEUCR Ubiquitin-40S ribosomal protein S27a OS=Neurospora crassa GN=ubi-3 PE=1 SV=4
PDE_03961	2			gnl|BL_ORD_ID|457243 sp|P0CG63|UBI4P_YEAST Polyubiquitin OS=Saccharomyces cerevisiae GN=UBI4 PE=1 SV=1
PDE_05649	2			gnl|BL_ORD_ID|329707 sp|Q7RVN0|RL11_NEUCR 60S ribosomal protein L11 OS=Neurospora crassa GN=rpl-11 PE=3 SV=2
PDE_05924	2			gnl|BL_ORD_ID|459559 sp|P78811|UGPA1_SCHPO Probable UTP--glucose-1-phosphate uridylyltransferase OS=Schizosaccharomyces pombe GN=SPCC1322.04 PE=1 SV=2
PDE_06444	2			gnl|BL_ORD_ID|5068 sp|P15937|ACH1_NEUCR Acetyl-CoA hydrolase OS=Neurospora crassa GN=acu-8 PE=3 SV=2
PDE_07922	2			gnl|BL_ORD_ID|5539 sp|Q8X097|ACL1_NEUCR Probable ATP-citrate synthase subunit 1 OS=Neurospora crassa GN=B14D6.310 PE=3 SV=1
PDE_08174	2			gnl|BL_ORD_ID|354849 sp|P29453|RL8B_YEAST 60S ribosomal protein L8-B OS=Saccharomyces cerevisiae GN=RPL8B PE=1 SV=3
PDE_09257	2			gnl|BL_ORD_ID|103711 sp|O94489|EF3_SCHPO Elongation factor 3 OS=Schizosaccharomyces pombe GN=tef3 PE=1 SV=1
PDE_09361	2			gnl|BL_ORD_ID|343841 sp|Q75AP7|RL2_ASHGO 60S ribosomal protein L2 OS=Ashbya gossypii GN=RPL2 PE=4 SV=1
PDE_09914	2			gnl|BL_ORD_ID|467318 sp|P11592|VATA_NEUCR V-type proton ATPase catalytic subunit A OS=Neurospora crassa GN=vma-1 PE=3 SV=1
PDE_01517	1			gnl|BL_ORD_ID|341488 sp|P78987|RL27A_ERYGR 60S ribosomal protein L27a OS=Erysiphe graminis subsp. hordei PE=2 SV=1
PDE_01527	1			gnl|BL_ORD_ID|16523 sp|O60039|APSB_EMENI Anucleate primary sterigmata protein B OS=Emericella nidulans GN=apsB PE=4 SV=2
PDE_01603	1			gnl|BL_ORD_ID|416704 sp|P32911|SUI1_YEAST Eukaryotic translation initiation factor eIF-1 OS=Saccharomyces cerevisiae GN=SUI1 PE=1 SV=1
PDE_01800	1			gnl|BL_ORD_ID|15231 sp|P20073|ANXA7_HUMAN Annexin A7 OS=Homo sapiens GN=ANXA7 PE=1 SV=3
PDE_01807	1			gnl|BL_ORD_ID|337598 sp|Q9UUC1|RL21A_SCHPO 60S ribosomal protein L21-A OS=Schizosaccharomyces pombe GN=rpl21a PE=2 SV=1
PDE_01901	1			gnl|BL_ORD_ID|43507 sp|P09440|C1TM_YEAST C-1-tetrahydrofolate synthase, mitochondrial OS=Saccharomyces cerevisiae GN=MIS1 PE=1 SV=1
PDE_02095	1			gnl|BL_ORD_ID|169483 sp|P40920|HSP30_EMENI 30 kDa heat shock protein OS=Emericella nidulans GN=hsp30 PE=2 SV=1
PDE_02154	1			gnl|BL_ORD_ID|401217 sp|P11075|SEC7_YEAST Protein transport protein SEC7 OS=Saccharomyces cerevisiae GN=SEC7 PE=1 SV=2
PDE_02352	1			gnl|BL_ORD_ID|43223 sp|P36627|BYR3_SCHPO Cellular nucleic acid-binding protein homolog OS=Schizosaccharomyces pombe GN=byr3 PE=2 SV=1
PDE_02476	1			gnl|BL_ORD_ID|45639 sp|P60204|CALM_EMENI Calmodulin OS=Emericella nidulans GN=camA PE=3 SV=2
PDE_02569	1			gnl|BL_ORD_ID|322987 sp|Q9C3Y4|RHOA_EMENI GTP-binding protein rhoA OS=Emericella nidulans GN=rhoA PE=3 SV=1
PDE_02667	1			gnl|BL_ORD_ID|16466 sp|P53933|APP1_YEAST Actin patch protein 1 OS=Saccharomyces cerevisiae GN=APP1 PE=1 SV=1
PDE_02018	1			gnl|BL_ORD_ID|275589 sp|O13786|PEP7_SCHPO Vacuolar segregation protein pep7 OS=Schizosaccharomyces pombe GN=pep7 PE=2 SV=1
PDE_04099	1			gnl|BL_ORD_ID|335161 sp|Q9LUQ6|RL192_ARATH 60S ribosomal protein L19-2 OS=Arabidopsis thaliana GN=RPL19B PE=2 SV=1
PDE_05845	1			gnl|BL_ORD_ID|417838 sp|Q4WAS9|SWR1_ASPFU Helicase swr1 OS=Aspergillus fumigatus GN=swr1 PE=3 SV=1
PDE_04340	1			gnl|BL_ORD_ID|392762 sp|Q03516|RSN1_YEAST Uncharacterized protein RSN1 OS=Saccharomyces cerevisiae GN=RSN1 PE=1 SV=1
PDE_00167	1			-
PDE_04772	1			gnl|BL_ORD_ID|19551 sp|Q12611|ARGI_EMENI Arginase OS=Emericella nidulans GN=agaA PE=3 SV=2
PDE_02872	1			gnl|BL_ORD_ID|401173 sp|P33332|SEC3_YEAST Exocyst complex component SEC3 OS=Saccharomyces cerevisiae GN=SEC3 PE=1 SV=1
PDE_05905	1			-
PDE_02687	1			gnl|BL_ORD_ID|341464 sp|P53221|RL26B_YEAST 60S ribosomal protein L26-B OS=Saccharomyces cerevisiae GN=RPL26B PE=1 SV=2
PDE_02793	1			gnl|BL_ORD_ID|380260 sp|P27073|RS19_EMENI 40S ribosomal protein S19 OS=Emericella nidulans GN=rps19 PE=3 SV=1
PDE_02819	1			gnl|BL_ORD_ID|510482 sp|P43564|YFD4_YEAST Uncharacterized membrane protein YFL034W OS=Saccharomyces cerevisiae GN=YFL034W PE=1 SV=1
PDE_02916	1			gnl|BL_ORD_ID|337584 sp|P0C2I0|RL20_YEAST 60S ribosomal protein L20 OS=Saccharomyces cerevisiae GN=RPL20A PE=1 SV=2
PDE_02923	1			-
PDE_02929	1			gnl|BL_ORD_ID|476496 sp|Q2UKD0|XYL1_ASPOR Probable NAD(P)H-dependent D-xylose reductase xyl1 OS=Aspergillus oryzae GN=xyl1 PE=3 SV=1
PDE_02994	1			gnl|BL_ORD_ID|35367 sp|O74754|ATPG_SCHPO ATP synthase subunit gamma, mitochondrial OS=Schizosaccharomyces pombe GN=atp3 PE=2 SV=1
PDE_03005	1			gnl|BL_ORD_ID|330097 sp|Q9C285|RL12_NEUCR 60S ribosomal protein L12 OS=Neurospora crassa GN=rpl-12 PE=3 SV=1
PDE_03112	1			gnl|BL_ORD_ID|107300 sp|Q2UUZ1|EGLC_ASPOR Probable glucan endo-1,3-beta-glucosidase eglC OS=Aspergillus oryzae GN=eglC PE=3 SV=1
PDE_03178	1			gnl|BL_ORD_ID|350594 sp|Q8NKF4|RL3_ASPFU 60S ribosomal protein L3 OS=Aspergillus fumigatus GN=rpl3 PE=1 SV=2
PDE_03211	1			gnl|BL_ORD_ID|214841 sp|Q12019|MDN1_YEAST Midasin OS=Saccharomyces cerevisiae GN=MDN1 PE=1 SV=1
PDE_03397	1			gnl|BL_ORD_ID|340530 sp|Q7SDU2|RL24_NEUCR 60S ribosomal protein L24 OS=Neurospora crassa GN=rpl-24 PE=3 SV=1
PDE_03458	1			gnl|BL_ORD_ID|18248 sp|P54898|ARG56_NEUCR Protein arg-6, mitochondrial OS=Neurospora crassa GN=arg-6 PE=1 SV=1
PDE_03512	1			gnl|BL_ORD_ID|330828 sp|P36105|RL14A_YEAST 60S ribosomal protein L14-A OS=Saccharomyces cerevisiae GN=RPL14A PE=1 SV=1
PDE_03658	1			gnl|BL_ORD_ID|417755 sp|Q4WNY4|SWC4_ASPFU SWR1-complex protein 4 OS=Aspergillus fumigatus GN=swc4 PE=3 SV=1
PDE_07764	1			gnl|BL_ORD_ID|25560 sp|Q9HDY1|ASE1_SCHPO Anaphase spindle elongation protein 1 OS=Schizosaccharomyces pombe GN=ase1 PE=1 SV=1
PDE_03668	1			gnl|BL_ORD_ID|350251 sp|Q9HFR7|RL36_TRIHM 60S ribosomal protein L36 OS=Trichoderma hamatum GN=rpl36 PE=3 SV=1
PDE_03679	1			gnl|BL_ORD_ID|102464 sp|Q4WP03|EAF1_ASPFU Chromatin modification-related protein eaf1 OS=Aspergillus fumigatus GN=eaf1 PE=3 SV=1
PDE_03709	1			gnl|BL_ORD_ID|319015 sp|Q4QQW1|REEP4_RAT Receptor expression-enhancing protein 4 OS=Rattus norvegicus GN=Reep4 PE=2 SV=1
PDE_03744	1			-
PDE_03780	1			gnl|BL_ORD_ID|377194 sp|P34737|RS15_PODAN 40S ribosomal protein S15 OS=Podospora anserina GN=RPS15 PE=3 SV=1
PDE_07514	1			gnl|BL_ORD_ID|101843 sp|P45444|DYHC_EMENI Dynein heavy chain, cytoplasmic OS=Emericella nidulans GN=nudA PE=3 SV=2
PDE_03848	1			gnl|BL_ORD_ID|84854 sp|A1DGZ7|DBP2_NEOFI ATP-dependent RNA helicase dbp2 OS=Neosartorya fischeri (strain ATCC 1020 / DSM 3700 / FGSC A1164 / NRRL 181) GN=dbp2 PE=3 SV=1
PDE_03913	1			gnl|BL_ORD_ID|401210 sp|O74846|SEC6_SCHPO Exocyst complex component sec6 OS=Schizosaccharomyces pombe GN=sec6 PE=2 SV=1
PDE_04172	1			gnl|BL_ORD_ID|415030 sp|P32584|STE14_YEAST Protein-S-isoprenylcysteine O-methyltransferase OS=Saccharomyces cerevisiae GN=STE14 PE=1 SV=1
PDE_04530	1			gnl|BL_ORD_ID|76843 sp|P07142|CY1_NEUCR Cytochrome c1, heme protein, mitochondrial OS=Neurospora crassa GN=cyt-1 PE=2 SV=1
PDE_04575	1			gnl|BL_ORD_ID|508769 sp|Q92359|YDHE_SCHPO Pumilio domain-containing protein C6G9.14 OS=Schizosaccharomyces pombe GN=SPAC6G9.14 PE=2 SV=1
PDE_03245	1			gnl|BL_ORD_ID|396949 sp|Q07458|RXT3_YEAST Transcriptional regulatory protein RXT3 OS=Saccharomyces cerevisiae GN=RXT3 PE=1 SV=1
PDE_02662	1			gnl|BL_ORD_ID|372188 sp|P36080|RRP14_YEAST Ribosomal RNA-processing protein 14 OS=Saccharomyces cerevisiae GN=RRP14 PE=1 SV=1
PDE_03441	1			gnl|BL_ORD_ID|405742 sp|Q09898|SID2_SCHPO Serine/threonine-protein kinase sid2 OS=Schizosaccharomyces pombe GN=sid2 PE=1 SV=1
PDE_03525	1			-
PDE_05236	1			gnl|BL_ORD_ID|103771 sp|Q4WI71|EFG1P_ASPFU rRNA-processing protein efg1 OS=Aspergillus fumigatus GN=efg1 PE=3 SV=1
PDE_04626	1			-
PDE_04648	1			gnl|BL_ORD_ID|286379 sp|Q09690|POM1_SCHPO Dual specificity protein kinase pom1 OS=Schizosaccharomyces pombe GN=pom1 PE=1 SV=1
PDE_04688	1			gnl|BL_ORD_ID|187851 sp|Q96UX3|KAPR_ASPFU cAMP-dependent protein kinase regulatory subunit OS=Aspergillus fumigatus GN=pkaR PE=3 SV=1
PDE_04706	1			gnl|BL_ORD_ID|437096 sp|P36598|THI1_SCHPO Thiamine repressible genes regulatory protein thi1 OS=Schizosaccharomyces pombe GN=thi1 PE=1 SV=2
PDE_04737	1			gnl|BL_ORD_ID|97337 sp|Q9WU83|DPM1_CRIGR Dolichol-phosphate mannosyltransferase OS=Cricetulus griseus GN=DPM1 PE=2 SV=1
PDE_04741	1			gnl|BL_ORD_ID|179542 sp|Q10199|IMP2_SCHPO Septation protein imp2 OS=Schizosaccharomyces pombe GN=imp2 PE=1 SV=1
PDE_03156	1			-
PDE_00244	1			gnl|BL_ORD_ID|312028 sp|P26659|RAD15_SCHPO DNA repair helicase rad15 OS=Schizosaccharomyces pombe GN=rad15 PE=1 SV=2
PDE_03686	1			gnl|BL_ORD_ID|523084 sp|O43264|ZW10_HUMAN Centromere/kinetochore protein zw10 homolog OS=Homo sapiens GN=ZW10 PE=1 SV=3
PDE_04813	1			gnl|BL_ORD_ID|505394 sp|P40406|YBBD_BACSU Uncharacterized lipoprotein ybbD OS=Bacillus subtilis GN=ybbD PE=1 SV=1
PDE_05143	1			gnl|BL_ORD_ID|472516 sp|P36017|VPS21_YEAST Vacuolar protein sorting-associated protein 21 OS=Saccharomyces cerevisiae GN=VPS21 PE=1 SV=1
PDE_05612	1			gnl|BL_ORD_ID|517888 sp|P36586|YPT5_SCHPO GTP-binding protein ypt5 OS=Schizosaccharomyces pombe GN=ypt5 PE=1 SV=1
PDE_05166	1			gnl|BL_ORD_ID|25598 sp|P40467|ASG1_YEAST Activator of stress genes 1 OS=Saccharomyces cerevisiae GN=ASG1 PE=1 SV=1
PDE_05203	1			gnl|BL_ORD_ID|374069 sp|P26781|RS11_YEAST 40S ribosomal protein S11 OS=Saccharomyces cerevisiae GN=RPS11A PE=1 SV=3
PDE_05229	1			-
PDE_05253	1			gnl|BL_ORD_ID|347955 sp|P40525|RL34B_YEAST 60S ribosomal protein L34-B OS=Saccharomyces cerevisiae GN=RPL34B PE=1 SV=1
PDE_05292	1			gnl|BL_ORD_ID|339286 sp|Q9GNE2|RL23_AEDAE 60S ribosomal protein L23 OS=Aedes aegypti GN=RpL23-A PE=2 SV=1
PDE_05314	1			gnl|BL_ORD_ID|421822 sp|P15625|SYFA_YEAST Phenylalanyl-tRNA synthetase alpha chain OS=Saccharomyces cerevisiae GN=FRS2 PE=1 SV=3
PDE_05364	1			gnl|BL_ORD_ID|359476 sp|O74919|RNC1_SCHPO RNA-binding protein rnc1 OS=Schizosaccharomyces pombe GN=rnc1 PE=1 SV=1
PDE_05555	1			-
PDE_05762	1			gnl|BL_ORD_ID|415885 sp|Q9P567|SUCB_NEUCR Probable succinyl-CoA ligase [GDP-forming] subunit beta, mitochondrial OS=Neurospora crassa GN=B9J10.140 PE=3 SV=1
PDE_05868	1			gnl|BL_ORD_ID|288063 sp|Q2U256|PPIL4_ASPOR Peptidyl-prolyl cis-trans isomerase-like 4 OS=Aspergillus oryzae GN=cyp6 PE=3 SV=1
PDE_05871	1			gnl|BL_ORD_ID|382491 sp|P26782|RS24_YEAST 40S ribosomal protein S24 OS=Saccharomyces cerevisiae GN=RPS24A PE=1 SV=3
PDE_06104	1			gnl|BL_ORD_ID|222288 sp|Q9C0W0|MIS15_SCHPO Kinetochore protein mis15 OS=Schizosaccharomyces pombe GN=mis15 PE=1 SV=3
PDE_06153	1			-
PDE_06274	1			gnl|BL_ORD_ID|74323 sp|Q9UUE2|CSX2_SCHPO Protein csx2 OS=Schizosaccharomyces pombe GN=csx2 PE=1 SV=1
PDE_06580	1			-
PDE_06703	1			gnl|BL_ORD_ID|386338 sp|Q9C0Z7|RS6B_SCHPO 40S ribosomal protein S6-B OS=Schizosaccharomyces pombe GN=rps6b PE=1 SV=1
PDE_06755	1			gnl|BL_ORD_ID|382395 sp|Q873W8|RS23_ASPFU 40S ribosomal protein S23 OS=Aspergillus fumigatus GN=rps23 PE=2 SV=1
PDE_06758	1			gnl|BL_ORD_ID|358500 sp|O94345|RM08_SCHPO 60S ribosomal protein L8, mitochondrial OS=Schizosaccharomyces pombe GN=mrpl8 PE=2 SV=1
PDE_07071	1			gnl|BL_ORD_ID|509925 sp|O13998|YEI3_SCHPO Uncharacterized GTP-binding protein C27E2.03c OS=Schizosaccharomyces pombe GN=SPAC27E2.03c PE=1 SV=1
PDE_07167	1			gnl|BL_ORD_ID|254928 sp|O43044|NU120_SCHPO Nucleoporin nup120 OS=Schizosaccharomyces pombe GN=nup120 PE=1 SV=1
PDE_07189	1			gnl|BL_ORD_ID|349481 sp|Q8L805|RL35_WHEAT 60S ribosomal protein L35 OS=Triticum aestivum GN=RPL35 PE=1 SV=1
PDE_07239	1			gnl|BL_ORD_ID|311353 sp|Q00784|QUTR_EMENI Quinate repressor protein OS=Emericella nidulans GN=qutR PE=1 SV=2
PDE_07286	1			gnl|BL_ORD_ID|459187 sp|P07056|UCRI_NEUCR Cytochrome b-c1 complex subunit Rieske, mitochondrial OS=Neurospora crassa GN=NCU06606 PE=3 SV=1
PDE_07330	1			gnl|BL_ORD_ID|444443 sp|P04828|TPIS_EMENI Triosephosphate isomerase OS=Emericella nidulans GN=tpiA PE=3 SV=1
PDE_07483	1			gnl|BL_ORD_ID|28120 sp|Q5BH90|ATG16_EMENI Autophagy protein 16 OS=Emericella nidulans GN=atg16 PE=3 SV=1
PDE_07617	1			gnl|BL_ORD_ID|392762 sp|Q03516|RSN1_YEAST Uncharacterized protein RSN1 OS=Saccharomyces cerevisiae GN=RSN1 PE=1 SV=1
PDE_05821	1			-
PDE_01957	1			-
PDE_07661	1			gnl|BL_ORD_ID|137474 sp|Q9NQX3|GEPH_HUMAN Gephyrin OS=Homo sapiens GN=GPHN PE=1 SV=1
PDE_07672	1			gnl|BL_ORD_ID|84509 sp|A6WYS5|DAP_OCHA4 D-aminopeptidase OS=Ochrobactrum anthropi (strain ATCC 49188 / DSM 6882 / NCTC 12168) GN=dap PE=3 SV=1
PDE_08991	1			gnl|BL_ORD_ID|514049 sp|P36136|YK23_YEAST Uncharacterized protein YKR043C OS=Saccharomyces cerevisiae GN=YKR043C PE=1 SV=1
PDE_07738	1			gnl|BL_ORD_ID|372368 sp|O74835|RRP5_SCHPO rRNA biogenesis protein rrp5 OS=Schizosaccharomyces pombe GN=rrp5 PE=1 SV=1
PDE_01586	1			gnl|BL_ORD_ID|43417 sp|Q3KPR1|C1D_XENLA Nuclear nucleic acid-binding protein C1D OS=Xenopus laevis GN=c1d PE=2 SV=1
PDE_03725	1			gnl|BL_ORD_ID|244395 sp|O77775|NCF2_BOVIN Neutrophil cytosol factor 2 OS=Bos taurus GN=NCF2 PE=2 SV=1
PDE_03144	1			gnl|BL_ORD_ID|515757 sp|O74829|YN2F_SCHPO Uncharacterized MFS-type transporter C530.15c OS=Schizosaccharomyces pombe GN=SPBC530.15c PE=1 SV=2
PDE_07815	1			gnl|BL_ORD_ID|52174 sp|Q09184|CDB4_SCHPO Curved DNA-binding protein OS=Schizosaccharomyces pombe GN=cdb4 PE=1 SV=1
PDE_07822	1			gnl|BL_ORD_ID|52296 sp|Q5AWS6|CDC48_EMENI Cell division control protein 48 OS=Emericella nidulans GN=cdc48 PE=1 SV=1
PDE_08123	1			gnl|BL_ORD_ID|464948 sp|Q0CSG1|UTP10_ASPTN U3 small nucleolar RNA-associated protein 10 OS=Aspergillus terreus (strain NIH 2624 / FGSC A1156) GN=utp10 PE=3 SV=1
PDE_08130	1			gnl|BL_ORD_ID|434895 sp|O59825|TDG_SCHPO G/U mismatch-specific uracil DNA glycosylase OS=Schizosaccharomyces pombe GN=thp1 PE=2 SV=1
PDE_08142	1			gnl|BL_ORD_ID|345876 sp|Q9XGL4|RL31_CYAPA 60S ribosomal protein L31 OS=Cyanophora paradoxa GN=RPL31 PE=3 SV=1
PDE_08159	1			-
PDE_08175	1			gnl|BL_ORD_ID|12594 sp|O94534|ALP14_SCHPO Spindle pole body component alp14 OS=Schizosaccharomyces pombe GN=alp14 PE=1 SV=1
PDE_08271	1			gnl|BL_ORD_ID|429090 sp|P04801|SYTC_YEAST Threonyl-tRNA synthetase, cytoplasmic OS=Saccharomyces cerevisiae GN=THS1 PE=1 SV=2
PDE_08321	1			gnl|BL_ORD_ID|154632 sp|A1CIQ5|HAS1_ASPCL ATP-dependent RNA helicase has1 OS=Aspergillus clavatus GN=has1 PE=3 SV=1
PDE_08392	1			gnl|BL_ORD_ID|154166 sp|P23751|H42_EMENI Histone H4.2 OS=Emericella nidulans GN=hhfB PE=3 SV=2
PDE_00232	1			gnl|BL_ORD_ID|154189 sp|Q76MU7|H4_ASPOR Histone H4 OS=Aspergillus oryzae GN=hhfA PE=3 SV=3
PDE_08859	1			gnl|BL_ORD_ID|1590 sp|P53319|6PGD2_YEAST 6-phosphogluconate dehydrogenase, decarboxylating 2 OS=Saccharomyces cerevisiae GN=GND2 PE=1 SV=1
PDE_08871	1			gnl|BL_ORD_ID|365047 sp|Q06103|RPN7_YEAST 26S proteasome regulatory subunit RPN7 OS=Saccharomyces cerevisiae GN=RPN7 PE=1 SV=3
PDE_08885	1			gnl|BL_ORD_ID|113147 sp|Q10361|ETP1_SCHPO Electron transfer protein 1, mitochondrial OS=Schizosaccharomyces pombe GN=etp1 PE=1 SV=2
PDE_08888	1			gnl|BL_ORD_ID|239858 sp|Q6PW23|MX_EPICO Interferon-induced GTP-binding protein Mx OS=Epinephelus coioides GN=mx PE=2 SV=1
PDE_08889	1			gnl|BL_ORD_ID|505384 sp|O60064|YBB2_SCHPO Probable mannose-1-phosphate guanyltransferase OS=Schizosaccharomyces pombe GN=SPBC13G1.02 PE=2 SV=1
PDE_08913	1			-
PDE_08966	1			gnl|BL_ORD_ID|165441 sp|O94284|HMT2_SCHPO Sulfide:quinone oxidoreductase, mitochondrial OS=Schizosaccharomyces pombe GN=hmt2 PE=2 SV=1
PDE_09036	1			gnl|BL_ORD_ID|403717 sp|O04130|SERA_ARATH D-3-phosphoglycerate dehydrogenase, chloroplastic OS=Arabidopsis thaliana GN=At1g17745 PE=1 SV=2
PDE_09107	1			gnl|BL_ORD_ID|393338 sp|P53305|RT27_YEAST Mitochondral 37S ribosomal protein S27 OS=Saccharomyces cerevisiae GN=RSM27 PE=1 SV=1
PDE_09129	1			gnl|BL_ORD_ID|257197 sp|P20824|NUC1_NEUCR Phosphorus acquisition-controlling protein OS=Neurospora crassa GN=nuc-1 PE=4 SV=1
PDE_09135	1			gnl|BL_ORD_ID|58935 sp|O00098|CISY_EMENI Citrate synthase, mitochondrial OS=Emericella nidulans GN=citA PE=2 SV=3
PDE_09236	1			gnl|BL_ORD_ID|400540 sp|Q00455|SCYD_GLOLA Scytalone dehydratase OS=Glomerella lagenarium GN=SCD1 PE=3 SV=1
PDE_09426	1			-
PDE_09498	1			gnl|BL_ORD_ID|201554 sp|Q9HDV4|LID2_SCHPO Lid2 complex component lid2 OS=Schizosaccharomyces pombe GN=lid2 PE=1 SV=1
PDE_09775	1			gnl|BL_ORD_ID|159057 sp|Q9P8K9|HEX1_EMENI Woronin body major protein OS=Emericella nidulans GN=hex1 PE=2 SV=1
PDE_02909	1			gnl|BL_ORD_ID|248072 sp|P32494|NGG1_YEAST Chromatin-remodeling complexes subunit NGG1 OS=Saccharomyces cerevisiae GN=NGG1 PE=1 SV=1
PDE_08056	1			gnl|BL_ORD_ID|442603 sp|P32802|TMN1_YEAST Transmembrane 9 superfamily member 1 OS=Saccharomyces cerevisiae GN=EMP70 PE=1 SV=2
PDE_09979	1			gnl|BL_ORD_ID|92007 sp|P49365|DHYS_NEUCR Deoxyhypusine synthase OS=Neurospora crassa GN=dys-1 PE=1 SV=2
PDE_00098	1			gnl|BL_ORD_ID|306104 sp|Q9UTI0|PYRC_SCHPO Probable dihydroorotase OS=Schizosaccharomyces pombe GN=ura2 PE=2 SV=1
PDE_00233	1			gnl|BL_ORD_ID|154141 sp|P61834|H3_PENFN Histone H3 OS=Penicillium funiculosum GN=HHT1 PE=3 SV=2
PDE_00374	1			gnl|BL_ORD_ID|352842 sp|O59953|RL5_NEUCR 60S ribosomal protein L5 OS=Neurospora crassa GN=rpl-5 PE=3 SV=1
PDE_00378	1			gnl|BL_ORD_ID|219806 sp|P43638|MHP1_YEAST MAP-homologous protein 1 OS=Saccharomyces cerevisiae GN=MHP1 PE=1 SV=1
PDE_00424	1			gnl|BL_ORD_ID|169730 sp|P31540|HSP98_NEUCR Heat shock protein hsp98 OS=Neurospora crassa GN=hsp98 PE=1 SV=2
PDE_00473	1			gnl|BL_ORD_ID|303303 sp|B6GWE7|PURA_PENCW Adenylosuccinate synthetase OS=Penicillium chrysogenum (strain ATCC 28089 / DSM 1075 / Wisconsin 54-1255) GN=Pc06g01770 PE=3 SV=1
PDE_00491	1			gnl|BL_ORD_ID|382390 sp|Q7RV75|RS22_NEUCR 40S ribosomal protein S22 OS=Neurospora crassa GN=rps-22 PE=3 SV=1
PDE_00501	1			gnl|BL_ORD_ID|270619 sp|Q9HDU6|PANE_SCHPO Probable 2-dehydropantoate 2-reductase OS=Schizosaccharomyces pombe GN=SPBPB2B2.09c PE=2 SV=1
PDE_00674	1			gnl|BL_ORD_ID|99163 sp|Q9US35|DSD1_SCHPO D-serine dehydratase OS=Schizosaccharomyces pombe GN=SPAC1039.06 PE=2 SV=1
PDE_00688	1			gnl|BL_ORD_ID|148072 sp|Q9BRR8|GPTC1_HUMAN G patch domain-containing protein 1 OS=Homo sapiens GN=GPATCH1 PE=1 SV=1
PDE_00775	1			-
PDE_00780	1			gnl|BL_ORD_ID|328415 sp|Q7RZS0|RL10A_NEUCR 60S ribosomal protein L10a OS=Neurospora crassa GN=rpl-10a PE=3 SV=1
PDE_00956	1			-
PDE_01149	1			-
PDE_01462	1			-
PDE_01475	1			-
PDE_01489	1			gnl|BL_ORD_ID|153856 sp|A2QY49|H2B_ASPNC Histone H2B OS=Aspergillus niger (strain CBS 513.88 / FGSC A1513) GN=htb1 PE=3 SV=1
